# Supplementary material for: A systematic review and synthesis of the strengths and limitations of measuring malaria mortality through verbal autopsy
Source: Malar J. 2017 Oct 23;16:421. doi: 10.1186/s12936-017-2071-x (PMC5651608; doi:10.1186/s12936-017-2071-x)
Supplement: Supplementary file 1 — Additional file 1. Summary of selected publications on malaria mortality and verbal autopsy. [file 12936_2017_2071_MOESM1_ESM.xlsx]

## Sheet: Summary Table of Articles
	Author and Year	Title	Paper type	Study Setting	Populations included	VA sample size	Timeframe	Verbal authopsy instrument used in study	Verbal autopsy cause- of-death assignment methods	Reported sensitivity, specificity, positive predictive value for malaria COD	Information/criteria on how malaria cause-of-death was assigned	Article discussed limitations of measurement of malaria mortality through verbal autopsy
1	Abdullah et al., 2007	Patterns of age-specific mortality in children in endemic areas of sub-Saharan Africa	VA study	7 demographic surveillance sites (DSS) in Tanzania (Ifakara and Rufiji), Kenya (Kisumu), Burkina Faso (Kourweogo and Oubritenga), Mozambique (Manhica), Ghana (Navrongo)	Children less than 15 years	Ifakara (1138); Kisumu (3602); Kourweogo (1229); Manhica (844); Navrongo (1847); Oubritenga (1783); Rufiji (953)	2001-2005 (overall timeframe, varied by site)	Not reported	Physician review (authors note coding varied across the sites, but they mapped the codes to the ICD10 codes)	Not reported	Deaths due to acute febrile illness where no other indication of of any other etiology is present; deaths with additional evidence of malaria causality	Yes: Coding for malaria COD varied across the sites, showing problems with comparability of data across sites; VA has low sensitivity and specificity for malaria COD determination; common practice is to assign acute febrile illness as malaria when no other cause is evident resulting in an overestimation of the malaria mortality burden; difficulty in assigning malaria as the real underlying COD wh…
2	Adazu et al, 2005	Health and demographic surveillance in rural Western Kenya: A platform for evaluating interventions to reduce morbidity and mortality from infectious diseases	VA study	Kenya	All ages; cause of death data available for children 1 month to < 12 years (1-11 months; 1-4 years; 5-12 years)	778 deaths (children under 12 years of age)	2002	Adapted version of the INDEPTH questionnaire	Physician review (coded by clinical officers with two years post-secondary school medical training)	Not reported	Not reported	Yes: VA as low sensitivity and specificity for malaria COD determination
3	Adjuik et al., 2006	Cause-specific mortality rates in sub-Saharan Africa and Bangladesh	VA study	12 DSS in Africa (South Africa, Mozambique, Kenya, Tanzania, Ethiopia, Ghana, Burkina Faso, Senegal) and Bangladesh	All ages - 0-1 year, 1-4 years, 5-14 years, 15-44 years, 45-59 years, 60+ years	38,306 deaths across all sites and ages	1999-2002	Adapted versions of the INDEPTH questionnaire	Physician review (the number of physician's coding did vary by site from one to three independent coders; COD were mapped to ICD-10 coding system)	Not reported	Not reported	Yes: In areas with stable endemic malaria, coders are biased to assign acute febrile illness as a malaria COD when there was not strong evidence of an alternative cause; authors suggest an over-estimation of malaria dealths in adults 45 years and above; an overall limiation of VA is the lack of comparability of VA across different sites due to the variability in VA tools and methods used.
4	Adult mortality and morbidity project, 1999 (Kitange article describes VA methods)	The intervention-addressable burden of mortality among children under 5 in AMMP Districts (July 1992-June 1998): Preliminary analysis	Project report	Tanzania	Children under five years	7,002 deaths among children under five	1992-1998	Not reported	Not reported	Not reported	Not reported	No
5	Aleksandrowicz et al., 2014	Performance criteria for verbal autopsy-based systems to estimate national causes of death: Development and application to the Indian Million Death Study	VA study	India	Neonates, children one month to under 5 years of age; people age 5 to 69 years	10,892 neonatal deaths; 12,260 under five deaths (1-59 months); 63,140 deaths among 5 to 69 years	2001-2003	Not reported	Physician review (independently reviewed by two coders using ICD-10 coding)	Not reported	Not reported	Yes: The study results showed that hospital deaths should not be regarded as a gold standard from which to validate rural, medically unattended deaths, especially in the case of malaria, due to the differences in COD profiles, treatment patterns and underlying pathogens for infectious causes between hospital deaths and unattended deaths.
6	Alonso et al., 1991	The effect of insecticide-treated bed nets on mortality of Gambian children	Study on the effect of ITNs and chemoprophylaxis on all-cause and malaria-specific mortality	The Gambia	Children 6 months of age to less than five years	Not reported	1988-1990	Not reported	Physician review (independently reviewed by three physicians)	Not reported	Not reported	Yes: VA may underestimate malaria mortality.
7	Amek et al., 2014	Childhood cause-specific mortality in rural Western Kenya: Application of the InterVA-4 model	VA study	Kenya	Children under 5 years	6,621 deaths among children under five	2003-2010	Adapted version of INDEPTH questionnaire (2003-2007), SAVVY tool (2008-2009), 2007 version of WHO standardized questionnaire (2010)	InterVA-4	Not reported	Not reported	No
8	Anker, 1997	The effect of misclassication error on reported cause-specific mortality fractions from verbal autopsy	Study that assesses the effects of misclassification errors in VA studies	N/A	N/A	N/A	N/A	N/A	N/A	N/A	N/A	Yes: VA has low and varying sensitivity and specificity for malaria COD determination; overall VA is subject to relatively high misclassification error which can affect the cause-specific mortality fraction estimates produced by VAs.
9	Anker et al., 1999	A standard verbal autopsy method for investigating causes of death in infants and children	WHO report	Report presents results from validation studies conducted in Kenya, Namibia and Uganda for malaria deaths	N/A	N/A	N/A	N/A	N/A	Children under five: Kenya Sensitivity: 46%; Specificity: 89% Namibia Sensitivity: 45% ; Specificity: 87% Uganda study reported various sensitivity and specificity for different algorithms tested for malaria that ranged from as low as 48% sensitivity and as high as 93% in specificity	Yes Diagnostic criteria varied by validation study presented in the report; for the Uganda study 5 different algorithms were tested with varying sensitivity and specificity results.	Yes: VA has low and varying sensitivity and specificity for malaria COD determination; VA accuracy is influenced by the underlying cause of death in the population; nonspecific symptoms of malaria make it difficult to assign accurately a malaria COD. Report also discusses some of the broader limitations of VAs, including the lack of standardization in the methods and tools used.
10	Arudo et al., 2003	Comparison of government statistics and demographic surveillance to monitor mortality in children less than five years old in rural Western Kenya	VA study	Kenya	Children under 5 years	258 deaths among children under five	1997-1998	Not reported	Physician review (independently reviewed by three independent clinical officers)	Not reported	Not reported	Yes: Nonspecific symptoms of malaria make it difficult to assign accurately malaria deaths as symptoms overlap with pneumonia, diarrhea and HIV; deaths indirectly associated with malaria, such as anemia, are underrepresented; in rural areas with high HIV prevalence and high malaria endemicity, it is more difficult to accurately attribute COD to malaria or HIV due to the overlap in symptoms.
11	Awini et al., 2014	Estimating cause of adult (15+ years) death using InterVA-4 in a rural district of Southern Ghana	VA study	Ghana	Adults ages 15 and above	2,547 deaths among people 15 years and above	2006-2010	Not reported	InterVA-4	Not reported	Not reported	No specific limitations of VA for malaria mortality measurement were discussed, authors do discuss limitation with the large number of unknown causes of death which affect cause specific mortality fraction estimates.
12	Baqui et al., 1998	Causes of childhood deaths in Bangladesh: Results of a nationwide verbal autopsy study	VA study	Bangladesh	Children under 5 years	828 deaths among children under five	1993-1995	Article provides a description of the VA questionnaire used	Study describes the criteria or algorithms used for assigning specific causes of death	Not reported	Malaria was not coded as a cause of death in the study	Yes: nonspecific symptoms of malaria make it difficult to accurately assign malaria deaths, as they overlap with the symptoms acute respiratory infections
13	Barnish et al., 1993*	Malaria in a rural area of Sierra Leone: Initial rsults	VA study nested within a baseline study for an intervention study	Sierra Leone	Children under 5 years	Unavailable	Unavailable	Unavailable	Unavailable	Unavailable	Unavailable	Unavailable
14	Bawah et al., 2007	How many years of life could be saved if malaria were eliminated from a hyperendemic area of Northern Ghana	VA study	Ghana	All ages	2,193 deaths across all ages	1995	Not reported	Physician review (independently reviewed by three coders)	Not reported	Not reported	Yes: Malaria mortality measured through VA is likely to be underestimated since not all deaths are assigned a COD (are "unknown" deahts"), and a proportion of the unknown deaths are likely to be malaria deaths.
15	Becher et al., 2008	Patterns of malaria: Cause-specific and all-cause mortality in a malaria-endemic area of West Africa	VA study	Burkina Faso	All ages	2,636 deaths across all ages	1999-2003	INDEPTH questionnaire	Physician review (independently reviewed by two coders)	Not reported	Malaria death is based on the following symptoms: acute fever, vomiting, headaches, convulsion, and impaired consciousness in a febrile context	Yes: Nonspecific symptoms of malaria make it difficult to accurately assign malaria deaths, as they overlap with the symptoms acute respiratory infections; bias of physicians to assign malaria CODs in high transmission areas.
16	Boulle et al., 2001	A case study of using artificial neural networks for classifying cause of death from verbal autopsy	VA validation study	Ethiopia, Ghana, and Tanzania	Adults ages 15 and above	Adults ages 15 and above	1993-1995	Used a combined open and closed format for the design of the questionnaire	Study compared performance of physician review (independently reviewed by three physicians), artificial neural networks (ANN) classification, data-dervied algorithm (logistic regression) to hospital records	Physician review: Sensitivity: 33% Specificity: 93% ANN: Sensitivity: 29% Specificity: 91% Data-derived algorithm: Sensitivity: 48% Specificity: 80%	Malaria alogirthm included high or moderate or continuous fever for less than 22 days and because unconscious within 2 days (note this algorithm is for an adult)	No
17	Chandramohan et al., 1998	Verbal autopsies for adult deaths: Their development and validation in a multicentre study	VA study that explored the effect of the distribution of causes of death and the pattern of misclassification on sensitivity and specificity of VA	Ethiopia, Ghana, and Tanzania	Adults ages 15 and above	Adults ages 15 and above	1993-1995	Used a combined open and closed format for the design of the questionnaire	Study compared performance of physician review and a computerized algorithm	Not reported specifically for malaria, only for acute febrile illness: Sensitivity: 60 (Tanzania); 67 (Ethiopia); 74 (Ghana) Specificity: 94 (Tanzania); 93 (Ethiopia); 75 (Ghana)	Malaria alogirthm included high or moderate or continuous fever for less than 22 days and because unconscious within 2 days (note this algorithm is for an adult)	Yes: Cautions the use of hospital records for COD as the comparison "gold standard" to validate VA results; study resuls showed low sensitivity and positive predictive value (PPV) for malaria COD determination.
18	Chandramohan et al., 2001	Effect of misclassification of causes of death in verbal autopsy: Can it be adjusted?	VA validation study	Ethiopia, Ghana, and Tanzania	Adults ages 15 and above	797 deaths among people 15 years and above	1993-1996	Used a combined open and closed format for the design of the questionnaire	Study compared performance of physician review and a computerized algorithm	Not reported specifically for malaria, only for acute febrile illness: Sensitivity: 60 (Tanzania); 67 (Ethiopia); 74 (Ghana) Specificity: 94 (Tanzania); 93 (Ethiopia); 75 (Ghana)	Grouped malaria under acute febrile illnesses	No specific limitations of VA for malaria mortality measurement were discussed, authors do discuss the broader limtiation of using hospital records for COD as the comparison "gold standard" to validate VA results.
19	Deressa et al., 2007	Malaria-related mortality based on verbal autopsy in an area of low endemicity in a predominantly rural population in Ethiopia	VA study	Ethiopia	All ages	325 deaths across all ages	2003-2004	Adapted version of the INDEPTH questionnaire	Physician review (independently reviewed by two coders using an abridged list of ICD-9 codes)	Not reported	Not reported	Yes: Low sensitivity and specificity for malaria COD determination; authors also highlight the limited VA studies focused on assessing malaria mortality among older children and adults, stating most have focused on assessing malaria mortality in children under five.
20	de Savigny et al., 2004	Care-seeking patterns for fatal malaria in Tanzania	Study that uses VA data to assess care-seeking patterns prior to malaria deaths	Tanzania	Children under five years and people five years and above	722 total deaths among children under five (320) and people five years and above (402)	1999-2001	Tool used was of the National Sentinel System, developed by the Adult Morbidity and Mortality Project and similar to the INDEPTH questionnaire	Physician review (independently reviewed by two coders using ICD coding)	Not reported	Not reported	Yes: Low sensitivity and specificity of VA for malaria COD determination; potential overestimation of malaria burden since not all cases recorded a a malaria death are in fact due to malaria; authors note the infrequency of deaths due to anemia with malaria reported; and an overall limitation of recall bias in VAs.
21	Delacollette et al., 1993*	Mortality and morbidity at young ages in a stable hyperendemic malaria region, community Nyanza-Lac, Imbo South, Burundi	Study on the effect of ITNs on malaria morbidity and mortality	Burundi	Children under five years	Unavailable	1990-1991	Questionnaire adapted from the "MRC" questionnaire in The Gambia	Physician review (independently reviewed by two physicians)	Unavailable	The following symptoms along or in combination: fever < 8 days, convulsions or unconsciousness in the absence of symptoms suggesting an alternative diagnosis	Unavailable
22	Desai et al., 2014	Age-specific malaria mortality rates in the KEMRI/CDC Health and Demographic Surveillance System in Western Kenya, 2003-2010	VA study	Kenya	All ages	Not reported	2003-2010	Study notes a standardized VA questionnaire was used, no additional information was provided	InterVA-4	Not reported	Not reported	Yes: Potential misclassification bias of malaria deaths due to HIV in a high HIV prevalence area; misclassification bias may differ across age groups for malaria mortality.
23	Dhingra et al., 2010	Adult and child malaria mortality in India: A nationally representative mortality survey	VA study	India	All ages	122,291 deaths across all ages	2001-2003	Study notes that a written narrative of the death was captured and standard questions were asked about the death.	Physician review (independently reviewed by two coders using ICD-10 coding)	Not reported	Fever preceding death and whether fever was prolonged, severe, intermittent, associated with shivering, along with the presence of at least one of following: jaundice, vomiting, breathlessness, decreased urine output, headache, convulsions or unconcsiousness. Physicians were advised to not code a malaria death if there was evidence of respiratory infections, diarrhea, burning sensation during uri…	Yes: Nonspecific symptoms of malaria make it difficult to accurately assign malaria deaths, difficulty in using hospital records to assess reliability of community-based VAs or to predict the proportion of febrile deaths due to malaria since most treated malaria is rarely fatal, and misclassification errors.
24	Duthe, 2008	Cause of death determination by verbal autopsy: A study of malaria mortality in rural Senegal	VA study	Senegal	All ages, however for the malaria mortality analysis it only included people below 20 years	1,497 deaths across all ages	1985-2003	Study describes the VA questionnaire, record presumed COD, any treatments received by the deceased during the illness and the history of the deceased's illness; and then a series of questions are asked about symptoms experienced.	Physician review (specific details not provided, states the autopsy analysis was done by several physicians)	Not reported	Study assessed deaths potentially due to malaria, including the following criteria: Malaria attack (taking into account the symptoms, season and age) and positive thick blood smear test (if available)	Yes: Physician bias in assigning COD, availability of medical information in the VA can improve the malaria COD determination; the certainty of a malaria COD determination is based on whether there is information on a confirmed malaria test or based on clinical manifestations.
25	Etard et al., 2004	Childhood mortality and probably causes of death using verbal autopsy in Niakhar, Senegal, 1989-2000	VA study	Senegal	People less than 15 years of age	3,393 deaths among people less than 15 years of age	1989-2000	Standardized questionnaire developed by ICCDR-B in Bangladesh	Physician review (independently reviewed by two clinicians using ICD-9 coding)	Not reported	Acute fever with convulsions or impaired consciousness, taking into account seasonality of malaria and meningitis in COD determination	Yes: Nonspecific symptoms of malaria make it difficult to accurately assign malaria deaths as symptoms overlap with ARI and meningitis
26	Fauveau, 2006	Assessing probable causes of death without death registration or certificates: A new science?	Editorial	N/A	N/A	N/A	N/A	N/A	N/A	N/A	N/A	Yes: Nonspecific symptoms of malaria make it difficult to assign accurately malaria deaths.
27	Fottrell and Byass, 2010	Verbal autopsy: Methods in transition	Systematic review of VA studies	N/A	N/A	N/A	N/A	N/A	N/A	Study reports the mean and ranges of sensitivity and specificity of included studies in the review: Sensitivity - Mean: 46, Range: 0-94 Specificity - Mean: 83, Range: 26-100	N/A	Yes: Authors discuss how data-derived algorithms for VA are likely to not perform well for malaria, due to its non-specific symptoms; low and varying sensitivity and specificity for malaria COD determination. Authors also discuss broader limitations of VA, calling for more research to understand the best methods/tools. These limitations include the lack of a good gold standard for comparison and …
28	Garenne et al., 2006	Assessing probably causes of death using a standardized questionnaire: A study in rural Senegal	VA study	Senegal	All ages	476 deaths across all ages	Two year period, specific years not reported	Article provides a description of the 4 VA questionnaires used (neonatal, children between 1 month and 14 years, maternal deaths, other adults 15 years of age and above)	Physician review	Not reported	Not reported	No
29	GBD 2013 Mortality and Causes of Death Collaborators, 2015	Global, regional, and national age-sex specific all-cause and cause-specific mortality for 240 causes of death, 1990-2013: A systematic analysis for the Global Burden of Disease Study 2013	Systematic analysis of global burden of disease, estimating all-cause and cause-specific mortality for all ages using various data sources including VA data	N/A	N/A	N/A	N/A	V/A	N/A	N/A	N/A	Article does not discuss limitations of VA for malaria COD determination, but broader limitations of VA including: lack of standardization of VA tools and methods, specifically the questionnaires and training provided to the physicians that assign causes of death, that reduce the comparability of COD data between countries.
30	Gray, 1991	Verbal autopsy: Using interviews to determine causes of death in children	Paper Series	N/A	N/A	N/A	N/A	N/A	N/A	N/A	N/A	Yes: Discusses the difficulty of clinical diagnosis of malaria, noting that transmission intensity and seasonality all affect ability to diagnose malaria. Authors suggest further research is need in how to assign malaria COD through VA.
31	Hamel et al., 2011	A reversal in reductions of child mortality in Western Kenya, 2003-2009	VA study combined with an assessment of inpatient and outpatient morbidity and mortality data	Kenya	Children under 5 years	6,864 deaths among children under five	2003-2009	Not reported	Physician reivew (independently reviewed by clinicians; however the number of clinicians was not reported)	Not reported	No specific criteria on malaria COD was provided, but study notes that malaria and anemia deaths were grouped together	Yes: States that VA is an inexact method for determining causes of mortality and particularly for malaria, it can be confused with a pneumonia death in malarious areas; most deaths caused by anemia have as an underlying cause of malaria.
32	Hammer et al., 2006	Pattern of cause-specific childhood mortality in a malaria endemic area of Burkina Faso	VA study	Burkina Faso	Children under 5 years	1,544 deaths among children under five	1999-2003	Centre de Recherche en Sante de Nouna (Nouna Health Research Centre) standardized questionnaire (Adapted version of the INDEPTH questionnaire)	Physician review (independently reviewed by two physicians)	Not reported	Not reported	Yes: Physician bias leading to overdiagnosis of malaria deaths due in highly endemic area; nonspecific symptoms of malaria leads to misclassification bias between malaria and ARI deaths; authors also note that they did not validate the VA data with hospital data since few patients in the area use the hospitals, suggesting the lack of comparability between VA and hospital mortality data.
33	Hyder and Morrow, 2006	Measures of health and disease in populations	Book section	N/A	N/A	N/A	N/A	N/A	N/A	N/A	N/A	Yes: Low and varying sensitivity and specificity of VA for determining malaria deaths; nonspecific symptoms of malaria make it difficult to accurately assign malaria deaths.
34	im Kampe et al., 2012	Seasonal patterns of all-cause and malaria mortality in rural Burkina Faso 1998-2007	VA comparative methods study (Bachelor Thesis Paper)	Burkina Faso	All ages	5,621 deaths across all ages	1998-2007	Adapted version of the INDEPTH questionnaire	Physician review(independently reviewed by 2 physicians) compared to InterVA-3	Not reported	Not reported	Yes: Physician bias leading to overdiagnosis of malaria deaths due in highly endemic area; nonspecific symptoms of malaria make it difficult to distinguish between malaria deaths and acute respiratory infections; lower performance of VA in highly endemic settings due to the lower sensitivity and specificity of VA to determine malaria COD, thus author suggests that VA performance is likely better …
35	im Kampe et al., 2015	Seasonal and temporal trends in all-cause and malaria mortality in rural Burkina Faso, 1998-2007	VA comparative methods study	Burkina Faso	All ages	5,621 deaths across all ages	1998-2007	Adapted version of INDEPTH questionnaire	Physician review (independently reviewed by 2 physicians) compared to InterVA-3	Not reported	Not reported	Yes: Physician bias leading to overdiagnosis of malaria deaths due in highly endemic area; nonspecific symptoms of malaria make it difficult to distinguish between malaria deaths and acute respiratory infections; lower performance of VA in highly endemic settings due to the lower sensitivity and specificity of VA to determine malaria COD, thus author suggests that VA performance is likely better …
36	Jaffar et al., 1997	Changes in the pattern of infant and childhood mortality in Upper River Division, The Gambia, from 1989 to 1993	VA study	The Gambia	Children under 5 years	3776	1989-1993	VA questionnaire included a series of open and closed questions to elicity the sequence and duration of events that took place, the health care and other relevant documents were copied and included within the questionnaire.	Physician review (independently reviewed by three physicians)	Not reported	Not reported	Yes: Authors discuss how it is not possible to evaluate the accuracy of VA within a village setting since it is not possible to objectively determine COD; differentiation of deaths from malaria and acute respiratory infections may be difficult.
37	James et al., 2011	Performance of the Tariff Method: Validation of a simple additive algorithm for analysis of verbal autopsies	VA validation study of the Tariff method (used the PHMRC dataset)	Six sites across India (2 sites), Phillipines, Tanzania (2 sites), Mexico - study uses data from the Population Health Metrics Research Consortium (PHMRC) gold standard validation study	All ages	7,836 adult deaths, 2,075 child deaths, 2,631 neonatal deaths	2005-2010	Study instrument was adapted from the WHO questionnaire	Tariff method compared to physician review (all VAs were review by single physician without access to household recall of health care [HCE] experience and half of the VAs were reviewed by a second physician with access to the household recall of HCE)	Not reported	Provides information on gold standard criteria for malaria COD for adults and neonates/children separately.	No
38	Jasseh et al., 2014	Disease-specific mortality burdens in a rural Gambian population using verbal autopsy, 1998-2007	VA study	The Gambia	All ages	2,275 deaths across all ages	1998-2007	WHO standardized questionnaire (version from 2002)	InterVA-4	Not reported	Not reported	No
39	Kaatano et al., 2009	Patterns of malaria related mortality based on verbal autopsy in Muleba District, North-western Tanzania	VA study	Tanzania	All ages	419 deaths across all ages	1997-2006	WHO standardized questionnaire (version 2007) with local adaptations	Physician review ( independently reviewed by two physicians)	Not reported	Not reported	Yes: Limited sensitivity and specificity of VA for determining malaria deaths.
40	Kahn et al., 1999	Who dies from what? Determining cause of death in South Africa's rural north-east	VA study	South Africa	All ages	932 deaths across all ages	1992-1995	VA questionnaire included an open section to freely descrbie the symptoms and signs preceding death and their sequence, followed by a closed section that includes questions on symptoms experienced, and further sections to address use of modern and traditional treatments, and life style practices.	Physician review (independently reviewed by three physicians)	Not reported	Not reported	No
41	Kahn et al., 2000	Validation and application of verbal autopsies in a rural area of South Africa	VA validation study	South Africa	All ages	932 deaths across all ages, 127 hospital records	1992-1995	VA questionnaire included an open section to freely descrbie the symptoms and signs preceding death and their sequence, followed by a closed section that includes questions on symptoms experienced, and further sections to address use of modern and traditional treatments, and life style practices.	Physician review (independently reviewed by three physicians) compared to hospital records	Not reported for malaria	Not reported	Yes: Level of malaria transmission influences sensitivity of COD determination for infectious diseases and parasitic diseases
42	Kamugisha et al., 2007	Malaria specific mortality in lowlands and highlands of Muheza district, North-eastern Tanzania	VA study	Tanzania	All ages	134 deaths	2 year time period	Adapted version of WHO standard VA questionnaire (version 1999)	Physician review ( independently reviewed by two physicians)	Not reported	Not reported	No
43	Kante et al., 2014	The contribution of reduction in malaria as a cause of rapid decline of under-five mortality: Evidence from the Rufiji Health and Demographic Surveillance System (HDSS) in rural Tanzania	VA study	Tanzania	Children under 5 years	2,691 deaths among children under five	1999-2007	Not reported	Physician review (independently reviewed by two physicians using ICD-10 coding)	Not reported	States that malaria and fever (presumptive malaria) were combined into one COD category.	Yes: VA less reliable for diagnosing causes associated with febrile illnesses; cautions use of VA for distinguishing malaria from other febrile illnesses.
44	Kesterman et al., 2014	Nationwide evaluation of malaria infections, morbidity, mortality, and coverage of malaria control interventions in Madagascar	VA study	Madagascar	All ages	86 deaths across all ages	2012-2013	Adapted version of WHO standard VA questionnaire	InterVA-4	Not reported	Not reported	Article states that all VA tools perform poorly for the identification of malaria deaths.
45	Korenromp et al., 2003	Measurement of trends in childhood malaria mortality in Africa: An assessment of progress toward targets based on verbal autopsy	VA study that adjusts VA data for varying sensitivity and specificity in different malaria epidemiological sites	25 demographic and surveillance sites across the following countries: Benin, Burkina Faso, Burundi, Democratic Republic of Congo, Ghana, Guinea Bissau, Kenya, Malawi, Namibia, Senegal, Sierra Leone, South Africa, Tanzania, The Gamiba, and Uganda	Children under 5 years	Not reported	Varies across study sites, ranges from 1982-1998	Not reported	Not available for all VA studies included, varied by sites for which information is available	Reports sensitivity and specificity for 7 validation studies conducted between 1982-1996. The mean sensitivity across the studies was 56% [range: 45-75%] and mean specificity was 88% [range: 77-100%].	Not available for all sites, varied by sites for which information is available	Yes: Reasons for varying sensitivity and specificity of VA for malaria mortality include: 1) methodological differences in the definition of gold standard of hospital-diagnosed malaria or in the defintion or algorithm used in VA to classify causes of deaths; 2) sensitivity of VA for malaria depends on the incidence and prevalence of malaria; 3) sensitivity and specificity of VA for malaria will v…
46	Lozano et al., 2011a	Performance of physician-certified verbal autopsies: Multisite validation study using clinical diagnostic gold standards	VA validation study	Six sites across India (2 sites), Phillipines, Tanzania (2 sites), Mexico	All ages	12,542 deaths across all ages	2005-2010	Study instrument was adapted from the WHO questionnaire	Physician review (all VAs were review by single physician without access to household recall of health care [HCE] experience and half of the VAs were reviewed by a second physician with access to the household recall of HCE), which were then compared to hospital records	Not reported	Provides information on gold standard criteria for malaria COD for adults and neonates/children separately.	Yes: Physician bias in malaria COD determination (specifically in areas where malaria is not common, physicians are more likely to assign malaria as a COD, and in areas where malaria is a common COD, physicians tend to underestimate it).
47	Lozano et al., 2011b	Performance of InterVA for assigning causes of death to verbal autopsies: Multisite validation study using clinical diagnostic gold standards	VA validation study	Six sites across India (2 sites), Phillipines, Tanzania (2 sites), Mexico - study uses data from the Population Health Metrics Research Consortium (PHMRC) gold standard validation study	All ages	12,542 deaths across all ages	2005-2010	Study instrument was adapted from the WHO questionnaire	Study compared physician review (all VAs were review by single physician without access to household recall of health care [HCE] experience and half of the VAs were reviewed by a second physician with access to the household recall of HCE), to InterVA-3 and the Simplified Symptom Pattern method	Not reported	Provides information on gold standard criteria for malaria COD for adults and neonates/children separately.	No
48	Mirza et al., 1990*	Verbal autopsy: A tool for determining cause of death in a community	VA validation study	Kenya	Children under 5 years	239 deaths in children under five	1985-1988	Unavailable	Physician review compared to hospital records	Unavailable	Unavailable	Unavailable
49	Mobley et al., 1996	Validation study of verbal autopsy method for causes of childhood mortality in Namibia	VA validation study	Namibia	Children under 5 years	135 deaths in children under five	1989-1992	No details provided on questionnaire	Study compared physician review to medical records	Study tested a few algorithms which varied in sensitivity and specificity for malaria COD. Use of fever, convulsion or los of consciousness algorithm had a Sensitivity of 45% and a Specificity of 87%. PPV was not reported.	Fever and convulsion or loss of consciousness for VA; for medical records - physician diagnosis of malaria and positive blood smear for malaria parasites or physician diagnosis of cerebral malaria and documentation of unconsciousness or seizure	Yes: Nonspecific symptoms of malaria make it difficult to determine a malaria COD, especially given the overlap in symptoms with pneumonia; poor gold standard due to the variation in the completeness of hospital records and the availability of diagnostic tests; challenges with recall among caregivers of all signs and symptoms and the lengthy follow-up time for conducting VA interviews.
50	Molbak et al., 1992	Persistent and acute diarrhea as the leading causes of child-mortality in urban Guinea-Bissau	VA study	Guinea Bissau	Children under 5 years	153 deaths in children under five	1987-1990	Study states a standardized post-mortem questionnaire was used	No specific details were provided on the COD assignment method, though study discusses a post-mortem interview and review of hospital records	Not reported	Malaria was included under deaths from fever, which were defined as acute illness associated with high fever with or without convulsions, and without other prominent signs or symptoms such as diarrhea or respiratory symptoms.	Yes: Authors note difficulty of ascertaining COD from those that died of fever; though state that they presume most of the fever deaths were due to malaria.
51	Mpimbaza et al., 2011	Validity of verbal autopsy procedures of determining malaria deaths in different epidemiological settings in Uganda	VA validation study	Uganda	Children under 5 years	719 deaths across all ages	2008-2009	WHO standardized questionnaire	Study compared physician review (independently reviewed by sets of physicians) to hospital records	Tororo site: Sensitivity: 61% Specificity: 88% PPV: 83% Kampala site: Sensitivity: 50% Specificity: 89% PPV: 34%	Comparisons of malaria deaths were restricted to cases where: 1) malaria was classified as the underlying COD only and 2) only cases in which there was a positive confirmed blood smear.	Yes: Level of malaria transmission influences sensitivity of VA instrument for determining malaria COD; VA underestimates malaria mortality in high prevalence areas and overestimates malaria mortality in medium transmission areas; Low sensitivity of VA for malaria COD is due to the nonspecific symptoms of malaria; Different factors affect sensitivity across VA sites - malaria transmission intensi…
52	Mudenda et al., 2011	Feasibility of using a World Health Organization-standard methodology for Sample Vital Registration with Verbal Autopsy (SAVVY) to report leading causes of death in Zambia: results of a pilot in four provinces, 2010	VA study	Zambia	All ages	1,056 deaths across all ages	2010	Adapted version of WHO standard VA questionnaire	Physician review (independently reviewed by two physicians)	Not reported	Not reported	No
53	Murray et al., 2011	Population Health Metrics Research Consortium gold standard verbal autopsy validation study: Design, implementation, and development of analysis datasets	Article describes methods for VA validation study	Six sites across India (2 sites), Phillipines, Tanzania (2 sites), Mexico	All ages	12,542 deaths across all ages	2005-2010	Study instrument was adapted from the WHO questionnaire	Study will be used to test and validate various COD assignment methods (e.g., physician review, data-derived algorithms, Bayes' theorem)	Not reported	Provides information on gold standard criteria for three levels for malaria COD for adults and neonates/children separately.	No specific limitations of VA for malaria mortality measurement were discussed, authors do discuss broader limitations of VA studies, including use of a poor gold standard for comparison and lack of details on the methods used in VA studies (e.g., the VA instrument, training of interviewers, coding of deaths, protocols for extracting COD information from hospital records).
54	Murray et al., 2012	Global malaria mortality between 1980 and 2010: A systematic analysis	Global malaria mortality study using data from vital registration and VA studies	Global (provides estimates of malaria mortality across 105 countries)	All ages	N/A	1980-2010	Not reported	Not reported	Not reported	Article notes that for VA studies that reported deaths due to anemia, they were redistributed based on the prevalence of underlying causes, including malaria	Yes: Physician bias in malaria COD determination (specifically in areas where malaria is not common, physicians are more likely to assign malaria as a COD, and in areas where malaria is a common COD, physicians tend to underestimate it); authors also discuss how malaria can exacerbate other causes of death, thus malaria mortality estimates may be underestimated. Authors also note that data for ma…
55	Murray et al., 2014a	Global, regional, and national incidence and mortality for HIV, tuberculosis, and malaria during 1999-2013: A systematic analysis for the Global Burden of Disease Study 2013	Global malaria mortality study that provided model-based estimates using VA validated data	Global (provides regional and country estimates for 105 countries)	Children under five years and those 5 years and above	N/A	1990-2013	Not reported	VA validation studies that used physician review	Not reported	Not reported	Yes: Low sensitivity and specificity for malaria COD determination; authors suggest that due to the low sensitivity and specificity, in high transmission areas we are underestimating malaria deaths and in overestimating malaria deaths in low transmission areas.
56	Murray et al., 2014b	Using verbal autopsy to measure causes of death: The comparative performance of existing methods	VA validation study	Six sites across India (2 sites), Phillipines, Tanzania (2 sites), Mexico	All ages	12,542 deaths across all ages	2005-2010	Study instrument was adapted from the WHO questionnaire	Study compared the following COD assingment methods: InterVA-4, Random Forect, Simplified Symptom Pattern, Tariff method, King-Lu method, and physician review	Reports sensitivity for all methods compared to the gold standard, for adults and children. For physician review with no heath care experience (HCE): Sensitivity: 25.4% (adults); 43.6% (children ) Specificity: 97% (adults); 92.9% (children) For physician review with HCE: Sensivity: 32.7% (adults); 41.9% (children) Specificity: 98.6% (adults); 95.1% (children)	Provides information on gold standard criteria for malaria COD for adults and neonates/children separately (from the Murray et al., 2011 paper)	Yes: Study shows that physician review is systematically biased upwards in producing larger malaria-specific mortality fractions compared to other VA COD assignment methods.
57	Narah Bana et al., 2011	Risk factors and causes of adult deaths in the Ifakara Health and Demographic Surveillance System popluation, 2003-2007	VA study	Tanzania	Adults ages 15 to 59 years	1,352 deaths	2003-2007	Adapted version of INDEPTH questionnaire	Physician review (independently reviewed by two physicians)	Not reported	Not reported	Yes: Nonspecific symptoms of malaria make it difficult to assign accurately malaria deaths; physician bias to overestimate malaria deaths in high endemic areas.
58	Ndila et al., 2014	Causes of death among persons of all ages within the Kilifi Health and Demographic Surveillance System, Kenya, determined from verbal autopsies interpreted using the InterVA-4 model	VA study	Kenya	All ages	4,460 deaths across all ages	2008-2011	Data originally collected using WHO standardized questionnaire, datta was extracted into the 2012 instrument for analysis	InterVA-4	Not reported	Not reported	No
59	Ndugwa et al., 2008	Comparison of all-cause and malaria-specific mortality from two West African countries with different malaria transmission patterns	Mortality synthesis study that drew on various data sources, including VA data from various health and demographic surveillance sites in the two countries	Burkina Faso and The Gambia	Children under five years	Not reported	1960-2004	Information on the questionnaire used in each VA study included is not available	Physician review for the included VA studies	Not reported	Not reported	No
60	Nykanen et al., 1995*	Verbal autopsy as a technique to establish causes of infant and child mortality	VA validation study	Malawi	Children under 5 years	82 deaths	1993-1994	Unavailable	Physician review compared to hospital records	Unavailable	Unavailable	Unavailable
61	Oti and Kyobutungi, 2010	Verbal autopsy interpretation: A comparative analysis of the InterVA model versus physician review in determining causes of death in the Nairobi DSS	VA compartive methods study	Kenya	All ages; analysis was also done for children under five and adults aged 18 and older	1,823 deaths	2002-2008	INDEPTH VA questionnaire	Study compared physician review (independently reviewed by three physicians) to InterVA (version not specified)	Not reported	Not reported	No
62	Premji et al., 1997	Community based studies on childhood mortality in a malaria holoendemic area on the Tanzanian coast	VA study	Tanzania	Children under 5 years	118 deaths	1992-1994	Study notes a structured questionnaire was used; however the authors note that the study was designed to assess malaria mortality and therefore the "instrument and its interpretation were weighted toward that infection"	Physician review (independently reviewed by two physicians)	Not reported	Short febrile episode of acute onset or neurological disorientation without marked gastrointestinal or respiratory symptoms; a malaria-related deaths was reported if complications due to malaria, e.g. anemia and congested cardiac failure, were noted	Yes: Low sensitivity and specificity for malaria COD determination, VA performance is inconsistent for illnesses like malaria that have nonspecific signs and symptoms.
63	Quigley et al., 1996	Algorithms for verbal autopsies: A validation study in Kenyan children	VA validation study	Kenya	Children under 5 years	295 deaths	1989-1993	VA questionnaire included information on: child's age and duration of illness, and on the following signs and symptoms occurring preior to the death: diarrhoea, fever, fits, indrawing of chest, sever coughin, neck stiffness and vomiting. Specific information was obtained on occurrence of accidents, measles, kwashiorkor and marasmus.	Study compared expert algorithms and data-derived algorithms to hospital records	Study reports sensitivity and specificity for the expert algorithm and the data-derived algorithm for malaria: Expert algorithm: Sensitivity: 47% Specificity: 79% Data-derived algorithm: Sensitivity: 71% Specificity: 80%	Data-derived algorithm classified a malaria COD if the duration of illness was less than 4 days with no measles or if the duration was between 4-7 days with no measles and no diarrhea (authors note how different this classification is from physician review) and the expert algorithm classified malaria COD as fever and fits	Yes: VA performance for malaria COD is poor since signs and symptoms are non-specific; misclassification bias and lower sensitivity and specificity can cause the cause-specific mortality fractions for malaria to be overestimated
64	Quigley et al., 1999	Diagnostic accuracy of physician review, expert algorithms and data-derived algorithms in adult verbal autopsies	VA validation study	Tanzania, Ethopia, Ghana	Adults 15 years and above	796 deaths among people 15 years and above	1993-1995	Provides information on how malaria COD was assigned in the data derived algorithm (malaria if not suicide/injury and 2-3 fits per day, age 35-44, confused/loss of consciousness 1-7 days, and no abdominal pain)	Study compared physician review, expert, and data-derived algorithms to hospital records and death certificates	Physician review: Sensitivity: 33% Specificity: 93% Expert algorithm: Sensitivity: 19% Specificity: 90% Data-derived algorithm: Sensitivity: 48% Specificity: 80%	Data-derived algorithm classified a malaria COD if not suicide/injury, then 2-3 fits per day, age 35-44 years, confused/loss of consciousness 1-7 days, and no abdominal pain	Yes: VA performance for malaria COD is poor due to the signs and symptoms of malaria being non-specific; lack of a gold standard diagnosis for malaria.
65	Quigley, 2005	Commentary: Verbal autopsies—from small-scale studies to mortality surveillance systems	Commentary	N/A	N/A	N/A	N/A	N/A	N/A	N/A	N/A	Yes: VA performance for malaria COD is poor since signs and symptoms are non-specific, this misclassification bias can result in substantial errors in the cause-specifi mortality fraction estimates
66	Rai et al., 2014	Cause of death during 2009–2012, using a probabilistic model (InterVA-4): an experience from Ballabgarh Health and Demographic Surveillance System in India	VA study	India	All ages	2,174 deaths across all ages	2009-2012	Study uses a site specific tool, but extracted information into the 2012 WHO standardized questionnaire	InterVA-4	Not reported	Not reported	No
67	Ramroth et al., 2009	Decreasing childhood mortality and increasing proportion of malaria deaths in rural Burkina Faso	Study that used VA data from a demographic surveillance system to follow up children under five who participated in five observational and intervention studies during the defined time period	Burkina Faso	Children under five	443 deaths among children under five	1999-2004	Not reported	Physician review (independently reviewed by physicians)	Not reported	Not reported	Yes: Physician bias to diagnose fever episodes as malaria; varying and overall low sensitivity and specificity of the VA method for determining malaria COD.
68	Ramroth et al., 2012	Cause of death distribution with InterVA and physician coding in a rural area of Burkina Faso	VA comparative methods study	Burkina Faso	All ages	5,649 deaths across all ages	1998-2007	Adapted version of the standard INDEPTH questionnaire	Study compared physician review (independently reviewed by physicians) and InterVA-3	Not reported	For the InterVA model, used acute fever and whether the deceased had taken chloroquine sulphate	Yes: Physician bias to overdiagnose malaria in highly endemic areas; misclassification bias also possible to misclassify malaria and meningitis, particularly during the meningitis season.
69	Rankin et al., 2012	Exploring the role narrative free-text plays in discrepancies between physician coding and the InterVA regarding determination of malaria as cause of death, in a malaria holo-endemic region	VA compartive methods study	Burkina Faso	All ages	5,649 deaths across all ages	1998-2007	Adapted version of the standard INDEPTH questionnaire	Study compared physician review (independently reviewed by physicians) to InterVA-3	Not reported	Not reported	Yes: Physician bias to overdiagnose malaria compared to other VA COD assignment methods; also discussed the general lack of a gold standard comparison for VA studies, particularly for malaria due to the lack of data on parasitological confirmation; nonspecific symptoms of malaria make it difficult to distinguish between pneuomia/sepsis, diarrhea and meningitis.
70	Rowe, 2005	Should verbal autopsy results for malaria be adjusted to improve validity?	Commentary (Letter to the editor)	N/A	N/A	N/A	N/A	N/A	N/A	N/A	N/A	Yes: VA has low sensitivity and specificity for malaria COD determination; article discusses whether VA results for malaria mortality should be adjusted using validated studies to help improve its validity.
71	Rowe et al., 2006a	Estimates of the burden of mortality directly attributable to malaria for children under 5 years of age in Africa for the year 2000: Final report	Report on malaria mortality estimates among children under five years of age in Africa for the year 2000	Africa	Children under five years	N/A	2000	N/A	N/A	N/A	N/A	Yes: VA has low sensitivity and specificity for malaria COD determination; VA studies do not reveal a clear trend in the way that VA misclassifies malaria deaths; VA may lose sensitivity in high malaria endemic areas.
72	Rowe et al., 2006b	The burden of malaria mortality among African children in the year 2000	Article that presents malaria mortality estimates for children under five years of age in Africa	Africa	Children under five years	N/A	2000	N/A	N/A	N/A	N/A	Yes: VA has low sensitivity and specificity for malaria COD determination; VA studies do not reveal a clear trend in the way that VA misclassifies malaria deaths; VA may lose sensitivity in high malaria endemic areas.
73	Sacarlal et al., 2009	A 10 year study of the cause of death in children under 15 years in Manhica, Mozambique	VA study	Mozambique	Children under 15 years of age	3,002 deaths among children under 15 years of age	1997-2006	INDEPTH standardized tool	Physician review (independently reviewed by three physicians)	Not reported	Not reported	Yes: VA has relatively low sensitivity and specificity for detecting the major causes of childhood deaths, including malaria; variability in recall period is a limitation of VA overall; potential misclassification bias of malaria and HIV deaths in a high HIV prevalence area.
74	Salum et al., 1994	Mortality of under-fives in a rural area of holoendemic malaria transmission	VA study nested within a baseline study for an ITN effectiveness study	Tanzania	Children under 5 years	83 deaths	1992-1993	Study states that open ended questionning was carried out first, followed by a questionnaire on a list of possible symptoms	Authors reviewed the VA questionnaires	Not reported	Coded deaths likely to be malaria based on the following definitions: 1) presence of fever with convulsions, 2) attribution by the village reported to fever/malaria; 3) absence of report from the district hospital of severe stiff neck, pneumonia, kwashiokor/malnutrition or hepatitis; and 4) age over 1 week. Authors note that they did not take into account a positive blood slide, since parasitemia…	No
75	Sankoh et al., 2003	Patterns of adult and old-age mortality in rural Burkina Faso	VA study	Burkina Faso	Adults 15 to 59 years and older people 60 and above	589 deaths	1993-1998	INDEPTH standardized tool	Physician review (no details provided)	Not reported	States that malaria and fever were combined into one COD category.	No
76	Sankoh and Byass, 2014	Time for civil registration with verbal autopsy	Synthesis article	N/A	N/A	N/A	N/A	N/A	N/A	N/A	N/A	Article notes that using VA to identify malaria deaths has long been controversial, particularly among adults. However, the study results show there was a significant correlation between the MAP estimates of parasite prevalence and childhood mortality rates. The authors argue that these findings add a sense of validity to InterVA -4 model assignment of malaria as a COD.
77	Selemani et al., 2015	Spatial and space-time clustering of mortality due to malaria in rural Tanzania: Evidence from Ifakara and Rufiji Health and Demographic Surveillance System sites	Study uses VA data to assess malaria mortality and the protective effect of bednets	Tanzania (two HDSS sites)	All ages	11,462 deaths across all ages	1999-2011 (Rufiji HDSS) and 2002-2012 (Ifakara HDSS)	Adapted version of INDEPTH standardized tool	Physician review (independently reviewed by two physicians using ICD-10 coding)	Not reported	Not reported	Yes: VA has low sensitivity and specificity for malaria COD determination.
78	Setel et al., 2006a	Validity of verbal autopsy procedures for determining cause of death in Tanzania	VA study	Tanzania	All ages: neonates, children under five years, and persons five years and above	3,123 deaths across all ages	2000-2003	Not reported	Physician review (independently reviewed by two physicians using ICD-10 coding)	Children under five: Sensitivity: 69% Specificity: 69% PPV: 0.56 People 5 and above: Sensitivity: 64% Specificity: 89% PPV: 0.56 These are all unadjusted values	Not reported	Yes: VA has low sensitivity and specificity for malaria COD determination, authors also suggest that the sensitivity of VA for malaria COD may be inversely related to the proportion of deaths due to malaria. Article also discusses the broader limitations of VA: previous validation studies have relied on existing medical records as the gold standard and not adjusted the measurement to account for …
79	Setel et al., 2006b	Core verbal autopsy procedures with comparative validation results from two countries	VA validation study	Tanzania and China	All ages: neonates, children under five years, and persons five years and above	Not reported	2000-2003	Study developed own shortened VA questionnaire/form and provides an assessment of the differences in the forms compared to other commonly used VA questionnaires	Study compared physician review to hospital medical records	Not reported	Not reported	Yes: Study results from Tanzania showed poor performance of VA for childhood malaria (specifically in terms of low sensitivity and specificity). Article also reviews VA procedures and the overall strengths and limitations with current procedures, highlighting the wide variation in tools and methods used.
80	Snow et al., 1992	Childhood deaths in Africa: uses and limitations of verbal autopsies	VA validation study	Kenya	Children under 5 years	303 deaths among children under five	1989-1991	VA questionnaire consisted of four sections: demographic details, an open-ended section to record description of illness that led to death, a section on signs and symptoms, and a section to record relevalent information from the health card.	Physician review (independently reviewed by three physicians) compared to hospital records	Children under five Sensitivity: 46% Specificity: 89% PPV: 57%	Criteria for malaria deaths not reported, however authors note that deaths due to anemia were classified as malaria if they occurred in relation to an acute illness with a peripepheral parasitemia and in the absence of any other clear cause of anemia.	Yes: Low sensitivity and specificity for malaria COD determination; nonspecific symptoms of malaria make it difficult to distinguish between other illnesses, including ARI and meningitis; VA using physician review is likely to lack sensitivity in detecting multiple causes of death; performance of VA is likely different in the community compared to deaths at a hospital; and physician bias in assig…
81	Snow et al., 2003	The public health burden of Plasmodium falciparum malaria in Africa, Working Paper 11	Paper on the burden of malaria in Africa	N/A	N/A	N/A	N/A	N/A	N/A	Reports the mean sensitivity and specificity results from 7 validation studies reviewed by Korenromp et al., 2003.	N/A	Yes: Varying and low sensitivity and specificity for malaria COD determination; sensitivity of VA for malaria are dependent on the intensity of malaria transmission; sensitivity and specificity of VA for malaria will vary with the local spectrum of other diseases, including acute respiratory infections, acute gastro-enteritis and meningitis given the overlap in symptoms.
82	Soura et al;, 2014	Comparing causes of death between formal and informal neighborhoods in urban Africa: Evidence from Ouagadougou Health and Demographic Surveillance System	VA study	Burkina Faso	Children 1 month of age to less than 15 years and persons 15 years of age and above	870 deaths across the different age groups	2009-2011	WHO 2012 standardized questionnaire	InterVA-4	Not reported	Not reported	No
83	Streatfield et al., 2014a	Malaria mortality in Africa and Asia: evidence from INDEPTH health and demographic surveillance system sites	VA study	22 INDEPTH Network HDSS sites in the following countries: Bangladesh, Burkina Faso, Ethiopia, Ghana, Kenya, India, Indonesia, Ivory Coast, Senegal, South Africa, The Gambia, Vietnam	All ages	111,910 deaths in the dataset; 8,076 deaths contributed to malaria Authors states 8,076 deaths contributed some component of probable malaria mortality.	1992-2012	WHO 2012 standardized questionnaire (data prior to 2012 were extracted into this questionnaire format)	InterVA-4	Not reported	Not reported	Yes: Attributting a death to malaria is particularly not easy in highly endemic areas as acute febrile illnesses may be assigned as a malaria death and lead to over-estimation of malaria mortality; authors state that the validity of VA for determining malaria COD are difficult to determine precisely.
84	Streatfield et al., 2014b	Cause-specific childhood mortality in Africa and Asia: evidence from INDEPTH health and demographic surveillance system sites	VA study	18 INDEPTH Network sites in Africa and Asia	Neonates, infants (1-11 months), under five (1-4 years) and 5-14 years of age	2,751 deaths across the different study populations	2006-2012	WHO 2012 standardized questionnaire (data prior to 2012 were extracted into this questionnaire format)	InterVA-4	Not reported	Not reported	No
85	Streatfield et al., 2014c	Pregnancy-related mortality in Africa and Asia: evidence from INDEPTH Health and Demographic Surveillance System sites	VA study	14 INDEPTH Network sites in Africa and Asia	Pregnant women 15-49 years of age	14,198 deaths	2006-2012	WHO 2012 standardized questionnaire (data prior to 2012 were extracted into this questionnaire format)	InterVA-4	Not reported	Not reported	No
86	Todd et al., 1994*	The limitations of verbal autopsy in a malaria-endemic region	VA study	The Gambia	Children under 5 years	141 deaths among children under five	Unavailable	WHO 2012 standardized questionnaire (data prior to 2012 were extracted into this questionnaire format)	Physician review (independently reviewed by three physicians)	Sensitivity: 55% Specificity: 80%	Unavailable	Yes: VA has low sensitivity and specificity for malaria COD determination due to the non-specific symptoms of malaria.
87	Trape et al., 1998	Impact of chloroquine resistance on malaria mortality	Study on impact of chloroquine resistance on malaria mortality	Senegal	All ages; however in one of the study sites adult deaths were not included	Not reported	1984-1995	No details provided on questionnaire	Physician review (independently reviewed by two or three physicians); one of the three study sites additionally drew upon medical records	Not reported	Not reported	Discusses the broader limitations of VA: VA methods are difficult to standardize; and its sensitivity and specificity are problematic.
88	van Eijk et al., 2008	Causes of deaths using verbal autopsy among adolescents and adults in rural western Kenya	VA study	Kenya	People 12 years and above	1,816 deaths among people 12 years and above	2003	Adapted version of the INDEPTH questionnaire	Physician review (independently reviewed by three clinicial officers)	Not reported	Not reported	No
89	Velema et al., 1991	Malaria morbidity and mortality in children under three years of age on the coast of Benin, West Africa	VA study	Benin	Children under 3 years	29 deaths	1989	Study used a checklist of signs and symptoms	Not reported; study states a medical doctor interviewed the parents to determine the COD and the village health worker if he had seen the child during the terminal illness	Not reported	If the terminal illness was of short duration and characterized by high fever in the absence of an evidenct explanation such as sign of respiratory infection; study notes convulsions were reported in 50% of cases with these symptoms, vomiting in 30% and signs of sever anemia in 20%.	No
90	Vella, 2010	Potential use of Verbal Autopsies to record the causes of death in Ethiopia	Commentary	N/A	N/A	N/A	N/A	N/A	N/A	N/A	N/A	Discusses the broader limitations of VA: variability in the tools used, the procedures for conducting VAs, how COD is coded and assigned; validation of standardized algorithms for assigning COD has been limited and for those that have been conducted, they have shown less than satisfactory results for the diagnostic accuracy of malaria.
91	Weldearegawi et al., 2014	Applying the InterVA-4 model to determine causes of death in rural Ethiopia	VA study	Ethiopia	All ages	436 deaths across all ages	2010-2011	WHO standardized questionnaire	InterVA-4	Not reported	Not reported	No
92	Whiting et al., 2006	Estimating cause-specific mortality from community-and facility-based data sources in the United Republic of Tanzania: Options and implications for mortality burden estimates	VA validation study	Tanzania	All ages: neonates, children 1 month to under 5 years of age, and 5 years of age and above	2,167 deaths across all ages	2001-2003	Adapted version of INDEPTH Network questionnaire	Study compares physician review (independently reviewed by two physicians) with health facility records	Specific values for sensitivity and specificity not reported, rather authors noted whether the result reached a certain threshold (e.g., sensitivity greater than 50%).	Not reported	Yes: VA for malaria COD determination likely less accurate than health facility records due to less information available in the VA record (e.g., result of a malaria test)
93	Ye et al., 2013	Malaria mortality estimates: need for agreeable approach	Commentary	N/A	N/A	N/A	N/A	N/A	N/A	N/A	N/A	Yes: Varying and low sensitivity and specificity for malaria COD determination; nonspecific symptoms of malaria make it difficult to assign accurately malaria COD.
Notes: *Indicates that the full article was not available for review and not included in the final synthesis; N/A = not applicable
